# Supplementary material for: Enhancing prime editor activity by directed protein evolution in yeast
Source: Nat Commun. 2024 Mar 7;15:2092. doi: 10.1038/s41467-024-46107-z (PMC10920827; doi:10.1038/s41467-024-46107-z)
Supplement: Supplementary file 4 — Source Data [file 41467_2024_46107_MOESM4_ESM.xlsx]

## Sheet: Fig 1c
hours	PE_Y17		D2		A10		E11		B4		H8		G3		H1		H3		E5		A1		A5		A8		F6		E3		PEmax		B3		PE2		A6		B8		C8		G5		A2
0.538306	0.1056	0.1021	0.148	0.1278	0.1277	0.1263	0.1207	0.1136	0.0948	0.0975	0.0946	0.0962	0.1207	0.1136	0.1099	0.143	0.119	0.1235	0.1097	0.1188	0.0992	0.1013	0.1178	0.1197	0.1458	0.1378	0.0975	0.0955	0.0965	0.0985	0.0945	0.0939	0.0912	0.0951	0.1377	0.1503	0.147	0.1536	0.0973	0.0953	0.147	0.1536	0.0956	0.0986	0.070744	0.072964
1.07661	0.1081	0.1036	0.1547	0.1324	0.1303	0.1315	0.124	0.1199	0.0954	0.0982	0.0956	0.0968	0.124	0.1199	0.1124	0.1487	0.1225	0.1275	0.1124	0.1224	0.1002	0.1024	0.121	0.1224	0.1517	0.1437	0.0972	0.0962	0.0968	0.0993	0.0947	0.0948	0.0914	0.0958	0.1425	0.159	0.1542	0.1613	0.0978	0.0961	0.1542	0.1613	0.0966	0.0991	0.071484	0.073334
1.61492	0.1108	0.1094	0.1608	0.1368	0.1352	0.1368	0.1274	0.1199	0.096	0.0988	0.0966	0.098	0.1274	0.1199	0.1146	0.1539	0.1265	0.1314	0.1145	0.1258	0.1012	0.1041	0.1238	0.126	0.1575	0.1494	0.0985	0.0968	0.0975	0.1004	0.0957	0.0952	0.0916	0.0963	0.1506	0.1673	0.1606	0.1683	0.0983	0.0965	0.1606	0.1683	0.0972	0.1007	0.071928	0.074518
2.15322	0.1137	0.1115	0.1676	0.1407	0.1404	0.1422	0.1316	0.1225	0.0966	0.0992	0.0977	0.0988	0.1316	0.1225	0.1171	0.1625	0.1311	0.1355	0.1163	0.1292	0.1023	0.1052	0.1267	0.1306	0.1646	0.1563	0.0988	0.0974	0.0982	0.1015	0.096	0.0957	0.0918	0.0966	0.1557	0.1731	0.1671	0.1754	0.0989	0.0969	0.1671	0.1754	0.098	0.1014	0.07252	0.075036
2.69153	0.117	0.1174	0.1757	0.1457	0.1472	0.1494	0.1364	0.1263	0.0974	0.1003	0.0988	0.0996	0.1364	0.1263	0.1196	0.1706	0.1367	0.1407	0.1187	0.1334	0.1035	0.1081	0.1307	0.1364	0.1727	0.1647	0.0995	0.0983	0.0994	0.1028	0.0971	0.0968	0.0921	0.0972	0.1615	0.1791	0.1738	0.1825	0.0994	0.0975	0.1738	0.1825	0.0995	0.1027	0.07363	0.075998
3.22983	0.1205	0.1182	0.1847	0.1515	0.1548	0.1557	0.1416	0.1263	0.0982	0.1007	0.1001	0.1004	0.1416	0.1263	0.1224	0.1808	0.1424	0.1463	0.1215	0.138	0.1046	0.1105	0.1348	0.1427	0.1808	0.1737	0.1001	0.0988	0.0996	0.1032	0.0982	0.0976	0.0923	0.0975	0.1666	0.1836	0.1792	0.1882	0.1002	0.0981	0.1792	0.1882	0.1002	0.1039	0.074148	0.076886
3.76811	0.1247	0.1216	0.1944	0.1581	0.1623	0.1635	0.1474	0.1263	0.0992	0.1016	0.1015	0.1017	0.1474	0.1263	0.1259	0.1917	0.1489	0.1532	0.1243	0.1433	0.1058	0.1124	0.1394	0.1493	0.1905	0.1839	0.1009	0.0999	0.1009	0.1051	0.0991	0.0988	0.0928	0.0983	0.1716	0.1883	0.1849	0.1938	0.1009	0.0988	0.1849	0.1938	0.1015	0.1056	0.07511	0.078144
4.30642	0.1292	0.1252	0.2051	0.1655	0.171	0.1723	0.1541	0.1404	0.1002	0.1026	0.1029	0.1031	0.1541	0.1404	0.1297	0.2036	0.1562	0.1598	0.1275	0.149	0.1076	0.1128	0.1444	0.1562	0.201	0.195	0.1018	0.1009	0.1019	0.1069	0.1001	0.0998	0.0932	0.0991	0.1767	0.1941	0.1906	0.1992	0.1019	0.0998	0.1906	0.1992	0.1023	0.1076	0.075702	0.079624
4.84472	0.1342	0.133	0.2167	0.1734	0.1804	0.1822	0.1613	0.146	0.1012	0.1036	0.1044	0.1045	0.1613	0.146	0.1341	0.2173	0.1645	0.1677	0.1313	0.1554	0.1094	0.1143	0.1498	0.1645	0.2124	0.2071	0.1029	0.102	0.1033	0.1086	0.1017	0.1011	0.0936	0.1004	0.1804	0.1992	0.195	0.2038	0.103	0.1007	0.195	0.2038	0.1038	0.1098	0.076812	0.081252
5.38303	0.1398	0.1402	0.2287	0.182	0.1912	0.1916	0.1691	0.1521	0.1027	0.1052	0.1063	0.1058	0.1691	0.1521	0.1385	0.2318	0.1739	0.176	0.1358	0.1622	0.1113	0.1178	0.156	0.1737	0.2252	0.2212	0.1041	0.1032	0.1046	0.1104	0.1032	0.1026	0.094	0.1013	0.1848	0.2036	0.1995	0.2087	0.1042	0.1016	0.1995	0.2087	0.1055	0.1126	0.07807	0.083324
5.92133	0.1462	0.1473	0.2421	0.1913	0.2015	0.2036	0.1773	0.1591	0.104	0.1064	0.1081	0.1077	0.1773	0.1591	0.1435	0.2483	0.184	0.1849	0.1398	0.1697	0.1133	0.1203	0.1622	0.1839	0.2388	0.2357	0.1055	0.1045	0.1061	0.112	0.1044	0.1041	0.0945	0.1025	0.1882	0.2071	0.2035	0.2126	0.1053	0.1028	0.2035	0.2126	0.1072	0.1146	0.079328	0.084804
6.45964	0.1531	0.1526	0.2567	0.2014	0.2142	0.2163	0.1872	0.1661	0.1055	0.1077	0.1101	0.1096	0.1872	0.1661	0.1489	0.2655	0.1957	0.1948	0.1449	0.178	0.1159	0.1224	0.1692	0.1954	0.2523	0.2505	0.1068	0.1057	0.108	0.1151	0.1059	0.1058	0.0949	0.1038	0.1914	0.2111	0.2067	0.2166	0.1068	0.1037	0.2067	0.2166	0.1088	0.117	0.080512	0.08658
6.99794	0.1609	0.1585	0.2728	0.2131	0.2275	0.2308	0.1972	0.1747	0.1073	0.1096	0.1126	0.1115	0.1972	0.1747	0.1551	0.2862	0.2088	0.2057	0.1503	0.1875	0.119	0.1268	0.177	0.2077	0.266	0.2649	0.1084	0.1077	0.1097	0.1167	0.1083	0.1077	0.0956	0.1054	0.1949	0.2155	0.2112	0.2206	0.1084	0.105	0.2112	0.2206	0.1108	0.1191	0.081992	0.088134
7.53625	0.1696	0.163	0.2902	0.2251	0.2419	0.2461	0.208	0.1842	0.1093	0.1116	0.1147	0.1141	0.208	0.1842	0.1617	0.3076	0.2233	0.2167	0.1564	0.1973	0.1217	0.1295	0.1855	0.2217	0.28	0.278	0.1103	0.1094	0.1119	0.1202	0.1107	0.1097	0.0961	0.1071	0.198	0.218	0.2149	0.2241	0.1102	0.1066	0.2149	0.2241	0.1135	0.1234	0.08399	0.091316
8.07456	0.1793	0.1684	0.3085	0.2386	0.2593	0.2612	0.2199	0.1941	0.1115	0.114	0.1178	0.1173	0.2199	0.1941	0.1689	0.3307	0.2394	0.2298	0.163	0.208	0.125	0.1342	0.1954	0.2373	0.2928	0.2894	0.1123	0.1113	0.1141	0.1226	0.1126	0.1121	0.0969	0.109	0.2011	0.2212	0.2182	0.2276	0.112	0.1082	0.2182	0.2276	0.1164	0.1265	0.086136	0.09361
8.61286	0.1902	0.1772	0.3285	0.2527	0.2748	0.282	0.2335	0.206	0.1137	0.1158	0.1217	0.1201	0.2335	0.206	0.1768	0.3557	0.2578	0.2422	0.1696	0.2195	0.1286	0.1364	0.2051	0.2543	0.3025	0.2991	0.1148	0.1138	0.1167	0.1254	0.1159	0.1145	0.0976	0.1108	0.2044	0.225	0.2219	0.2312	0.1142	0.1098	0.2219	0.2312	0.1193	0.1299	0.088282	0.096126
9.15117	0.2024	0.1838	0.3503	0.27	0.2928	0.3037	0.2481	0.2195	0.1165	0.1186	0.1249	0.1237	0.2481	0.2195	0.1857	0.3812	0.2781	0.2568	0.1776	0.2328	0.1327	0.1405	0.2155	0.2719	0.3136	0.3088	0.1173	0.1162	0.1195	0.1295	0.1185	0.1175	0.0984	0.1133	0.2077	0.2284	0.2245	0.2347	0.1167	0.1117	0.2245	0.2347	0.1227	0.1344	0.090798	0.099456
9.68947	0.2163	0.1915	0.3732	0.2875	0.3135	0.3258	0.2611	0.2328	0.1195	0.1218	0.1296	0.1273	0.2611	0.2328	0.195	0.4083	0.3011	0.2718	0.1855	0.2471	0.137	0.146	0.2278	0.2897	0.3225	0.3182	0.1203	0.119	0.1226	0.133	0.1219	0.1206	0.0994	0.1149	0.2106	0.2308	0.2278	0.238	0.1194	0.1139	0.2278	0.238	0.1259	0.139	0.093166	0.10286
10.2278	0.2315	0.2003	0.3974	0.3091	0.3351	0.3493	0.2736	0.2483	0.123	0.1252	0.1335	0.1318	0.2736	0.2483	0.205	0.4326	0.3252	0.2879	0.195	0.2631	0.1418	0.1512	0.2405	0.3079	0.3302	0.3253	0.1231	0.122	0.1262	0.1372	0.1253	0.124	0.1005	0.1179	0.2133	0.2351	0.2303	0.2411	0.1225	0.1166	0.2303	0.2411	0.1302	0.1425	0.096348	0.10545
10.7661	0.2478	0.208	0.4216	0.3297	0.3581	0.3712	0.2846	0.2656	0.1268	0.1289	0.1389	0.1367	0.2846	0.2656	0.2162	0.4546	0.3505	0.3036	0.2057	0.2804	0.1471	0.1576	0.2534	0.3238	0.3383	0.3333	0.1267	0.126	0.1303	0.1417	0.1294	0.1276	0.1016	0.1211	0.2157	0.2381	0.2339	0.2445	0.126	0.1191	0.2339	0.2445	0.1341	0.1477	0.099234	0.109298
11.3044	0.2666	0.2182	0.4491	0.3521	0.3813	0.3909	0.2933	0.2822	0.131	0.1325	0.1444	0.1418	0.2933	0.2822	0.2283	0.4739	0.3757	0.3184	0.2172	0.298	0.1526	0.1644	0.2678	0.3373	0.3456	0.3388	0.1306	0.1295	0.1341	0.1461	0.1335	0.1322	0.1029	0.1239	0.2183	0.2404	0.2373	0.2473	0.1296	0.1221	0.2373	0.2473	0.1389	0.1538	0.102786	0.113812
11.8427	0.2869	0.2312	0.4765	0.3763	0.4056	0.4104	0.3019	0.3016	0.1355	0.137	0.1508	0.1481	0.3019	0.3016	0.2417	0.4911	0.3974	0.3375	0.2297	0.3177	0.159	0.1722	0.283	0.3483	0.3511	0.3461	0.1351	0.1334	0.1386	0.1514	0.1383	0.1367	0.1042	0.1275	0.2207	0.243	0.2381	0.2503	0.1336	0.1256	0.2381	0.2503	0.1448	0.1605	0.107152	0.11877
12.381	0.3096	0.2443	0.5045	0.4015	0.4332	0.4238	0.3092	0.3227	0.1406	0.142	0.1581	0.1546	0.3092	0.3227	0.2558	0.5067	0.417	0.3565	0.2435	0.3383	0.1669	0.1802	0.299	0.3578	0.3573	0.3524	0.1402	0.1381	0.1435	0.1573	0.1438	0.1422	0.1059	0.1316	0.2233	0.2463	0.241	0.2536	0.1386	0.129	0.241	0.2536	0.1501	0.1667	0.111074	0.123358
12.9193	0.3343	0.2562	0.533	0.4266	0.459	0.439	0.3155	0.3445	0.1461	0.1476	0.1669	0.1617	0.3155	0.3445	0.2712	0.5196	0.4335	0.3741	0.258	0.3603	0.1747	0.1894	0.3154	0.3673	0.3635	0.3585	0.1455	0.1429	0.1488	0.164	0.1507	0.148	0.1076	0.1359	0.2262	0.249	0.245	0.2561	0.1441	0.1332	0.245	0.2561	0.1565	0.1746	0.11581	0.129204
13.4576	0.3613	0.2675	0.5599	0.4559	0.4885	0.4518	0.3213	0.3651	0.1525	0.154	0.176	0.1695	0.3213	0.3651	0.2873	0.5312	0.448	0.3939	0.2737	0.3848	0.1838	0.2001	0.3325	0.3745	0.3694	0.3644	0.1518	0.1481	0.1547	0.171	0.1572	0.1541	0.1096	0.1403	0.2286	0.2519	0.2473	0.2588	0.1502	0.1377	0.2473	0.2588	0.1641	0.1838	0.121434	0.136012
13.9959	0.3906	0.2812	0.5845	0.4866	0.5199	0.4617	0.3285	0.3878	0.1594	0.1606	0.1854	0.1779	0.3285	0.3878	0.3048	0.5423	0.4612	0.4124	0.2923	0.4092	0.1933	0.2114	0.3515	0.384	0.3748	0.3706	0.1584	0.1545	0.1618	0.1785	0.1644	0.161	0.1117	0.1465	0.2312	0.2547	0.2495	0.261	0.157	0.1426	0.2495	0.261	0.173	0.1923	0.12802	0.142302
14.5342	0.4225	0.2943	0.6038	0.5177	0.55	0.4752	0.3316	0.406	0.167	0.1671	0.1972	0.188	0.3316	0.406	0.3233	0.5552	0.4732	0.4324	0.3113	0.4362	0.2039	0.2238	0.3696	0.3916	0.38	0.3768	0.1657	0.1609	0.1689	0.1862	0.1725	0.169	0.114	0.1521	0.2331	0.2571	0.2524	0.2641	0.1642	0.1481	0.2524	0.2641	0.1811	0.2026	0.134014	0.149924
15.0725	0.4555	0.3099	0.6225	0.5518	0.5823	0.4858	0.3366	0.4242	0.1754	0.1756	0.2089	0.1987	0.3366	0.4242	0.3437	0.5656	0.4843	0.4536	0.3323	0.463	0.2166	0.2378	0.3862	0.4	0.3856	0.3818	0.174	0.1683	0.1773	0.1952	0.1813	0.1776	0.1165	0.1601	0.2359	0.2598	0.2552	0.2664	0.1725	0.1543	0.2552	0.2664	0.1905	0.213	0.14097	0.15762
15.6108	0.4913	0.328	0.6378	0.584	0.6169	0.4921	0.3413	0.438	0.1847	0.1854	0.2228	0.2103	0.3413	0.438	0.3636	0.5746	0.4943	0.4728	0.3538	0.492	0.2298	0.2527	0.4013	0.4071	0.3912	0.3868	0.1832	0.1763	0.1859	0.2029	0.1908	0.1874	0.1194	0.1666	0.238	0.2618	0.258	0.2686	0.1815	0.1613	0.258	0.2686	0.2016	0.2233	0.149184	0.165242
16.1491	0.5293	0.3436	0.6527	0.6176	0.6409	0.5056	0.3461	0.4515	0.195	0.1939	0.238	0.2228	0.3461	0.4515	0.3866	0.5852	0.5047	0.4896	0.3772	0.523	0.2441	0.2694	0.4148	0.4122	0.3958	0.3905	0.193	0.1849	0.1957	0.2142	0.2017	0.197	0.1227	0.1753	0.24	0.2642	0.26	0.2708	0.1918	0.1682	0.26	0.2708	0.214	0.2377	0.15836	0.175898
16.6874	0.5704	0.3642	0.6625	0.6527	0.6715	0.5104	0.3508	0.4642	0.206	0.2057	0.2552	0.2373	0.3508	0.4642	0.4091	0.5922	0.5138	0.5068	0.4009	0.5547	0.2602	0.2874	0.4248	0.419	0.4004	0.3951	0.2042	0.1949	0.206	0.2241	0.2135	0.2075	0.1262	0.1822	0.2421	0.2659	0.2627	0.2734	0.2035	0.1758	0.2627	0.2734	0.227	0.2487	0.16798	0.184038
17.2257	0.6109	0.3861	0.6736	0.687	0.6908	0.5221	0.3539	0.4739	0.2186	0.2166	0.2734	0.2524	0.3539	0.4739	0.4333	0.6017	0.5225	0.525	0.4255	0.5865	0.2767	0.3067	0.4351	0.4267	0.4054	0.3999	0.2161	0.2043	0.216	0.233	0.2256	0.2192	0.13	0.1929	0.2442	0.2686	0.2644	0.275	0.2152	0.1856	0.2644	0.275	0.2406	0.2626	0.178044	0.194324
17.764	0.6542	0.4101	0.6849	0.7218	0.7105	0.5301	0.3585	0.4844	0.2322	0.2298	0.2931	0.269	0.3585	0.4844	0.4592	0.6098	0.5309	0.5343	0.456	0.6222	0.2956	0.3277	0.4442	0.433	0.4097	0.4046	0.2295	0.2157	0.229	0.2426	0.2394	0.2326	0.1343	0.2025	0.246	0.2707	0.2661	0.2775	0.2296	0.1946	0.2661	0.2775	0.2563	0.2774	0.189662	0.205276
18.3023	0.7003	0.4367	0.6949	0.7516	0.7227	0.5364	0.3631	0.4948	0.247	0.2441	0.3155	0.2861	0.3631	0.4948	0.4842	0.6172	0.5388	0.541	0.4805	0.656	0.3155	0.3498	0.4516	0.4368	0.4134	0.4091	0.2437	0.228	0.2414	0.2517	0.2542	0.2453	0.1391	0.2121	0.2475	0.2721	0.2681	0.2799	0.2441	0.205	0.2681	0.2799	0.2734	0.2929	0.202316	0.216746
18.8406	0.7446	0.4665	0.7025	0.7745	0.7344	0.5443	0.3667	0.5015	0.2631	0.259	0.3392	0.3058	0.3667	0.5015	0.51	0.6246	0.546	0.5482	0.5072	0.6915	0.337	0.373	0.4564	0.4416	0.4169	0.4132	0.2589	0.2422	0.2556	0.2599	0.2702	0.2599	0.1444	0.2197	0.2492	0.2742	0.2697	0.2817	0.2596	0.2168	0.2697	0.2817	0.291	0.3069	0.21534	0.227106
19.3789	0.7878	0.5014	0.7127	0.7952	0.7459	0.5503	0.3701	0.51	0.2807	0.2753	0.3656	0.3265	0.3701	0.51	0.5375	0.6316	0.5538	0.5537	0.5356	0.7219	0.3583	0.398	0.4625	0.4471	0.4203	0.4164	0.276	0.2546	0.2688	0.2638	0.2869	0.2744	0.1499	0.2297	0.2508	0.2759	0.2715	0.283	0.2764	0.2292	0.2715	0.283	0.3108	0.3224	0.229992	0.238576
19.9172	0.8324	0.5413	0.7168	0.814	0.7527	0.5571	0.3752	0.5173	0.3	0.2916	0.3924	0.3487	0.3752	0.5173	0.5656	0.6383	0.5606	0.5594	0.5646	0.7534	0.3812	0.4228	0.4683	0.4528	0.4243	0.4204	0.2926	0.2691	0.2839	0.2696	0.3055	0.2907	0.1558	0.242	0.2522	0.2775	0.2737	0.285	0.2948	0.2413	0.2737	0.285	0.3298	0.3347	0.244052	0.247678
20.4556	0.874	0.5851	0.7231	0.8297	0.7607	0.5613	0.376	0.5245	0.3207	0.3087	0.4232	0.3706	0.376	0.5245	0.5949	0.6459	0.5675	0.5637	0.5926	0.7794	0.4036	0.4505	0.4733	0.4588	0.4284	0.4227	0.3112	0.284	0.2989	0.2739	0.3246	0.3063	0.1622	0.2558	0.2537	0.2795	0.2746	0.2868	0.314	0.255	0.2746	0.2868	0.3515	0.3476	0.26011	0.257224
20.9938	0.9097	0.6334	0.7262	0.8452	0.7648	0.5652	0.3793	0.5301	0.3424	0.3284	0.4548	0.3934	0.3793	0.5301	0.624	0.6511	0.5736	0.5643	0.6215	0.8015	0.4309	0.4755	0.4772	0.4652	0.4317	0.427	0.3311	0.2978	0.3146	0.2784	0.3447	0.3243	0.1692	0.2692	0.2549	0.2806	0.2762	0.288	0.3345	0.2681	0.2762	0.288	0.3737	0.3572	0.276538	0.264328
21.5321	0.9373	0.6872	0.7304	0.8556	0.7665	0.574	0.3816	0.5367	0.3654	0.3482	0.4881	0.4186	0.3816	0.5367	0.6533	0.6578	0.5799	0.5668	0.6467	0.8225	0.4558	0.504	0.479	0.4682	0.4355	0.4306	0.3516	0.3142	0.3313	0.2851	0.365	0.3408	0.1771	0.2861	0.2565	0.282	0.277	0.2889	0.3553	0.2848	0.277	0.2889	0.3969	0.3683	0.293706	0.272542
22.0704	0.9589	0.7442	0.7334	0.8641	0.7741	0.5771	0.3843	0.5431	0.3893	0.3715	0.5253	0.4427	0.3843	0.5431	0.6787	0.6625	0.5865	0.5713	0.6661	0.8387	0.48	0.5324	0.4828	0.4743	0.438	0.4324	0.3724	0.3295	0.3479	0.288	0.3849	0.3591	0.185	0.2986	0.2579	0.2825	0.2791	0.2906	0.3761	0.299	0.2791	0.2906	0.4242	0.3787	0.313908	0.280238
22.6088	0.9739	0.8028	0.7313	0.8783	0.7734	0.5833	0.3871	0.5483	0.4144	0.396	0.5631	0.4676	0.3871	0.5483	0.7012	0.6676	0.5923	0.5717	0.6845	0.8548	0.5148	0.5568	0.4832	0.476	0.4406	0.4346	0.393	0.3456	0.3651	0.2929	0.4014	0.3763	0.194	0.3085	0.2592	0.2848	0.2805	0.2921	0.3961	0.3142	0.2805	0.2921	0.449	0.3846	0.33226	0.284604

## Sheet: Fig 1f
PE_Y17	D2	A10	E11	B4	H8	G3	H1	H3	E5	A1	A5	A8	F6	E3	PEmax	B3	PE2	A6	B8	C8	G5	A2	H2O
5.86407	3.93828	3.43116	3.18678	2.96635	2.87615	2.60872	2.54479	2.44574	2.38186	1.81193	1.77828	1.75878	1.38294	1.29726	1	0.965327	0.516562	0.48966	0.332683	0.220734	0.190517	0.186053	9.836e-06

## Sheet: Fig 2a
Substrate [nM]	PEmax		E11		A10		D2		PE_Y17		B4		PE_Combo		nCas9 S219A; A259D RT K455T		PE_Y18 (nCas9 A259D; RT 455T)		RT K445T		nCas9 S219A
571.429	36.1938	61.0444	133.268	66.9693	89.6009	47.7885	110.73	69.2219	258.275	281.474	45.6256	32.3432	110.664	90.929	165.453	180.314	393.623	428.98	162.283	157.18	89.976	107.971
285.714	32.9034	55.4949	121.153	60.8811	81.4553	43.4441	100.664	62.929	234.795	255.886	41.4778	29.4029	100.664	62.929	150.411	163.922	357.839	389.982	149.169	138.378	81.7964	98.1557
35.7143	5.19418	0.003515	32.9034	29.7946	9.86854	14.1067	15.4759	15.2724	24.9202	30.5937	25.4198	33.1219	15.4759	15.2724	52.858	64.8921	40.8912	50.2008	56.4561	37.0006	15.3742	18.449
17.8571	4.14778	2.54198	19.1253	2.16874	4.6724	3.26865	5.02515	6.81292	10.6136	6.2929	3.78082	3.98634	5.02515	6.81292	6.79913	4.03127	25.2219	14.9543	3.42658	6.73114	5.91904	7.10285
8.92857	1.06136	1.05436	8.30884	0.380592	0.573615	0.455036	1.31164	1.00664	5.66075	2.21222	2.73389	0.858832	1.31164	1.00664	11.0061	4.30119	8.62725	3.37152	4.3442	10.4558	1.15914	1.39097
4.46429	0.157861	0.216874	0.793278	0.301915	0.131164	0.130299	0.53689	0.476608	3.33418	2.30181	4.14778	1.36476	0.53689	0.476608	2.07783	1.43447	12.6376	8.72459	1.37709	1.74538	0.506749	0.608099
2.23214	0.051599	0.055129	1.81393	0.033786	0.0237923	0.00935975	0.078805	0.205692	0.124402	0.127739	0.110434	0.121153	0.078805	0.205692	0.0481604	0.0494521	0.518085	0.53198	0.0445069	0.0444039	0.142248	0.170698
1.11607	0.147754	0.051599	0.03401	0.007933	0.00349223	0.00809182	0.073759	0.051259	8.04e-05	8.04e-05	8.04e-05	8.04e-05	0.073759	0.051259	0	0	0.0001319	0.0001319	0	0	0.062509	0.0750108

## Sheet: Fig 2c
Substrate (nM)	PEmax WT			PE_Y17			PE_Y18			Untethered PEmax			Untethered PE_Y17			Untethered PE_Y18
571.429	297.946	173.183	244.304	2492.02	2680.16	3805.92	3492.02	3680.16	4805.92	150.717	1235.82	1252.28	37.5589	1219.57	948.444	807.398	916.844	863.682
285.714	57.3615	192.523	264.493	1497.23	1126.48	713.589	1362.43	1544.43	1223.43	596.846	390.8	149.723	340.102	558.633	35.859	345.327	303.407	288.842
142.857	52.2866	133.794	81.9961	117.21	870.272	803.845	622.109	671.109	708.109	45.8057	398.634	337.859	5.0921	266.249	53.3349	184.496	207.611	175.774
71.4286	8.41952	88.1865	98.6854	280.722	275.204	375.589	290.722	380.204	620.589	114.907	126.059	181.393	134.682	117.21	111.167	130.903	133.569	134.821
35.7143	37.0651	116.437	111.167	142.946	196.383	189.992	198.946	258.383	271.992	89.9545	98.6854	91.7579	18.1393	92.9803	96.7458	81.3772	79.9477	76.8247
17.8571	4.55036	70.8883	38.8222	94.8444	102.682	74.2488	109.844	119.682	92.2488	39.8634	49.9201	27.5204	38.0592	45.8057	40.3945	40.2606	40.3268	38.7279
8.92857	23.6354	1.54759	56.6074	43.1576	29.5981	23.1709	53.1576	30.5981	18.1709	20.8433	21.6874	22.1222	10.4741	16.2095	27.5204	19.8095	19.6372	19.2955
0	0.0600808	0.0600808	0.0600808	0.0600808	0.0600808	0.0600808	0.060081	0.060081	0.060081	0.0600808	0.0600808	0.0600808	0.0600808	0.0600808	0.0600808	0.0600808	0.0600808	0.0600808

## Sheet: Fig 2f
substrate [nM]	PEmax		PE_Y17 (nCass9 S219A; RT 455T)		PE_Y18 (nCas9 A259D; RT 455T)
0	0	0	0	0	0	0
1	178.738	197.885	64.528	331.243	195.914	180.013
2	101.233	155.507	130.026	180.988	118.622	111.641
4	339.747	485.445	454.976	515.914	371.413	356.79
9	583.785	808.041	707.763	908.32	727.954	666.614
18	-403.332	274.586	138.658	410.513	18.1836	-111.134
36	980.816	1653.63	1550.74	1756.53	1452.74	1258.98
286	3350.32	4228.05	3597.15	4858.95	3684.02	3310.04

## Sheet: Fig 2g
substrate [nM]	PEmax		PE_Y17 (nCass9 S219A; RT 455T)		PE_Y18 (nCas9 A259D; RT 455T)
0	2.70649	0.0600808	3.51542	3.98634	3.54811	3.75088
1	59292.3	49281.1	38566.2	39339.4	65115.5	38952.8
2	107209	92328.7	92367.1	89954.5	152738	91160.8
4	212105	274112	173183	179008	269819	176096
9	353265	499475	428730	434441	512434	431586
18	953763	816963	752379	694951	996538	723665
36	2.18333e+06	1.446e+06	1.8503e+06	2.25657e+06	1.80591e+06	2.05343e+06
286	3.47194e+06	2.76239e+06	3.01915e+06	2.95981e+06	4.37335e+06	2.98948e+06

## Sheet: Fig 3a
	PEmax			PE_Y17			PE_Y18
24 h	6.31919	6.64137	5.6	9.14582	9.48444	8.98782	17.0564	19.6472	17.1458
48 h	5.60976	13.1646	12.7007	19.3763	19.8251	19.9438	27.0036	25.5055	25.5777
72 h	18.018	21.4008	20.2614	31.6207	27.916	27.8834	27.1608	27.1918	29.0995

## Sheet: Fig 3b
	PEmax			PE_Y17			PE_Y18
site 2 (replacement)	5.33949	5.9854	5.70652	5.74691	5.76317	6.97174	6.72187	9.52381	8.06045
site 3 (2bp insertion)	12.5418	11.5533	7.87402	15.7619	15.4881	14.854	19.6059	17.2932	15.8847
site 4 (replacement)	5.83695	7.02338	6.41698	7.78945	7.02016	7.17215	9.69507	9.4306	11.236
site 5 (replacement)	26.4979	26.637	23.8278	28.3655	29.9266	35.9994	32.2725	37.968	34.3678
site 6 (replacement)	21.1147	22.0058	21.0735	26.0966	24.8185	25	27.1318	26.7892	27.8953
site 7 (2bp deletion)	10.8351	10.429	11.6343	11.949	13.2273	11.7532	13.6663	14.445	13.7203
site 8 (6bp deletion)	3.79468	4.16667	4.41176	4.79815	4.93274	11.1111	7.69231	7.69231	16.6667
site 9 (1bp insertion)	21.6113	27.6258	25.1206	30.5068	26.0395	31.5051	27.5097	31.1879	29.7541
site 10 (replacement)	5.92341	5.94651	5.75326	7.41478	6.96988	7.29559	7.1919	7.42212	7.11376
site 11 (replacement)	7.95552	7.61223	7.52577	9.5092	8.64734	8.43763	10.6866	10.6577	10.3

## Sheet: Fig 3c
	PEmax			PE_Y17			PE_Y18
site 2 (deletion)	9.88028	7.97528	10.0996	10.3599	10.4132	10.3599	13.1626	13.2228	13.9992
site 3 (insertion)	2.85714	1.99511	2.21347	3.4029	2.54398	2.50976	4.1843	3.28828	3.6268
site 3 (replacement)	16.2907	12.1187	14.4459	16.6032	16.6868	17.6082	18.2157	18.8445	19.1801
site 4 (replacement)	11.5437	11.5116	10.0243	14.7519	13.579	13.5481	17.6722	15.5231	14.936

## Sheet: Fig 3d
PEmax	PE_Y17	PE_Y18
1.62714	1.89069	2.60514
2.32247	2.1823	2.43089
1.72876	3.13229	2.51548

[truncated: 22 more sheets: Fig 3e, Fig 3f, Fig 3g, Fig 4a, Fig 4b, Fig 4c, Supplementary fig 1, Supplementary fig 3, Supplementary fig 4, Supplementary fig 6a, Supplementary fig 6b, Supplementary fig 6c, Supplementary fig 6d, Supplementary fig 6e, Supplementary fig 6f, Supplementary fig 7, Supplementary fig 9a, Supplementary fig 9b, Supplementary fig 10a, Supplementary fig 10b …]
